# Supplementary material for: Blood Parasites in Endangered Wildlife-Trypanosomes Discovered during a Survey of Haemoprotozoa from the Tasmanian Devil
Source: Pathogens. 2020 Oct 23;9(11):873. doi: 10.3390/pathogens9110873 (PMC7690708; doi:10.3390/pathogens9110873)
Supplement: Supplementary file 1 [file pathogens-09-00873-s001.zip]

Archive with 7 entries (4 files):
- Supplementary_Tables/
- Supplementary_Tables/Supplementary_table_A2.docx
- __MACOSX/
- __MACOSX/Supplementary_Tables/
- __MACOSX/Supplementary_Tables/._Supplementary_table_A2.docx
- Supplementary_Tables/Supplementary_table_A1.docx
- __MACOSX/Supplementary_Tables/._Supplementary_table_A1.docx
